# Supplementary material for: Outcomes of allogeneic haematopoietic stem cell transplantation with intensity-modulated total body irradiation by helical tomotherapy: a 2-year prospective follow-up study
Source: Ann Med. 2022 Oct 17;54(1):2617–26. doi: 10.1080/07853890.2022.2125171 (PMC9624256; doi:10.1080/07853890.2022.2125171)
Supplement: Supplemental Material [file IANN_A_2125171_SM4283.zip › Files/IMRT2_Supplementary Table1_021522_YN TK[AU].xlsx]

## Sheet: Sheet1
Supplementary Table 1 Summary of conventional TBI and IMRT-TBI studies
Study	Design	Conditioning regimen, (n)	Age (y.o.) median (range)	Disease, (%)	Disease status	TBI dose	Median follow-up period (range)	OS / NRM	organ shield	Major organ toxicities
Conventional TBI
Igaki et al (2005) 23	Retrospective	TBI-CY/CA (102) TBI-CY/BU (5) Others (2)	32 (5-54)	ALL (75) ANLL (14) CML (11)	Remission 71% On disease 29%	12 Gy	16.6M (0.3-180.1)	55% at 2Y (OS)	Lens and Lung: 109 Kidney: 39	IP (11%) Renal dysfunction (13%, w/o renal shield)
Singh et al (2006) 24	Retrospective	TBI-CY (85) TBI-CY/Flu (61)	35.7 / 33.6 with/without respiratory dysfunction	ALL (15) AML (26) CML (38) MDS (13) Others (8)	Standard risk 64% High risk 36%	12-13.6 Gy	44M (12-90)	57% at 3Y (OS)	Lung 6-9 Gy (42% of patients)	Pulmonary mortality at 1-year (3.3% and 10.6%, w and w/o lung shield)
Mitsuhashi et al (2016) 25	Retrospective	TBI-CY (2028)	39 (16-68)	ALL (100)	CR 100%	≥ 8 Gy	3.7Y (0.1-13.6)	69% at 2Y / 18% at 2Y	N/A	SOS (2.3% at 100 days), TMA (3.4%)
Eder et al (2017) 26	Retrospective	TBI-CY (540)	36 (18-60)	ALL (100)	CR 80% Non-CR 18%	12 Gy	14.9M (0.4-149.5)	48% at 2Y / 24% at 2Y	N/A	N/A
Kabriaei et al (2018) 27	Retrospective	TBI-CY (615) TBI-VP16 (204)	37 (18-60)	ALL (100)	CR 100%	9-12 Gy (63%) 13-16 Gy (37%)	63M (3-125)	53% at 3Y / 25% at 3Y	N/A	IP or ARDS (2.3%, Grade 5)
Pearlman et al (2021) 28	Retrospective	TBI-CY (112) TBI-VP16 (95)	TBI-CY 46.5 (36-54) TBI-VP16 30 (23-43)	ALL (48) AML (5) MDS (1) NHL (41) Other (5)	N/A	12 Gy	TBI-CY 129M (66-146) TBI-VP16 69M (50-91)	TBI-CY 69M (median OS) TBI-VP16 39M (median OS)	Lung	Non-infectious pneumonia (Grade ≥ 3, 1.8% in TBI-CY and 4.2% in TBI-VP16) ARDS (Grade ≥ 3, 6.3% and 9.5%) Pulmonary fibrosis (Grade ≥ 3, 0.9% and 0%) Cataracts (16.1% and 12.6%)
Dholaria et al (2021) 29	Retrospective	TBI-Flu (136) TBI-Flu/CY (20) TBI-CY (16) Others (16)	32 (18.1-68.2)	ALL (100)	CR 80% Non-CR 20%	7.5-16 Gy (median 12 Gy)	20.7M (IQR 11.7-35.3)	51% at 2Y / 21% at 2Y	N/A	IP (1.8%), SOS (2.3%)
IMRT-TBI
Zhang-Velten et al (2021) 30	Retrospective	TBI-CY based (14)	29 (20-47)	Leukemia or Lymphoma (100)	N/A	12-13.2 Gy (VMAT)	26M (N/A)	79% at 2Y / 0% at 1Y	Lung Dmean <8.3 Gy	Pneumonitis (7%), Nephrotoxicity (14%), Cataracts (14%) in Adult standard dose VMAT-TBI
Durie et al (2021) 31	Retrospective	TBI-CY (41) Others (6)	27 (17-46)	ALL/LBL (50) AML (45) CML (3) NHL (3)	CR 100%	14.4 Gy	3.9Y (1.2-7.7)	71% at 4Y / 16% at 4Y	Lung and Kidney Dmean 12-12.5 Gy	Idiopathic IP (Grade ≥ 3, 4%) ,CKD (4%), TMA (2%)
Current Study (2022)	Prospective	TBI-CY based (39)	44 (19-54)	ALL (54) CML (15) MPAL (13) AML (10) ML (8)	CR 85% Non-CR 15%	12 Gy	31M (20-41)	69% at 2Y / 18% at 2Y	Lungs Dmean <8 Gy Kidneys Dmean <10 Gy Lens Dmean <6 Gy and Dmax <10 Gy	IP (0%), Renal dysfunction (15%), SOS (8%)
Abbreviations: ALL, acute lymphoblastic leukemia; AML, acute myeloid leukemia; ANLL, acute nonlymphocytic leukemia; ARDS, acute respiratory distress syndrome; BU, busulfan; CA, cytarabine; CKD, chronic kidney disease; CML, chronic myeloid leukemia; CR, complete remission; CY, cyclophosphamide; Flu, fludarabine; IMRT, intensity modulated radiation therapy; IP, interstitial pneumonia; LBL, lymphobl…
